# Supplementary material for: The FAcilitates Chromatin Transcription complex regulates the ratio of glycolysis to oxidative phosphorylation in neural stem cells
Source: J Mol Cell Biol. 2024 May 8;16(4):mjae017. doi: 10.1093/jmcb/mjae017 (PMC11467811; doi:10.1093/jmcb/mjae017)
Supplement: mjae017_Supplemental_Files [file mjae017_supplemental_files.zip]

Archive with 4 entries (4 files):
- JMCB-2023-0138.R3_Supplementary material.pdf
- video_1.MOV
- video_2.MOV
- video_3.MOV
